# Supplementary material for: Aminated Rapeseed Husks (Brassica napus) as an Effective Sorbent for Removing Anionic Dyes from Aqueous Solutions
Source: Molecules. 2024 Feb 14;29(4):843. doi: 10.3390/molecules29040843 (PMC10892382; doi:10.3390/molecules29040843)
Supplement: Supplementary file 1 [file molecules-29-00843-s001.zip]

Archive with 1 entries (1 files):
- molecules-2824947-supplementary.pdf
